# Supplementary material for: A Rare B-Myeloid Conversion of Follicular Lymphoma into Clonally Related Acute Myeloid Leukemia: A Case Report
Source: Life (Basel). 2023 Mar 8;13(3):729. doi: 10.3390/life13030729 (PMC10055921; doi:10.3390/life13030729)
Supplement: Supplementary file 1 [file life-13-00729-s001.zip]

Archive with 1 entries (1 files):
- life-2121878-supplementary.pdf
